# Supplementary material for: SMAD7 Sustains XIAP Expression and Migration of Colorectal Carcinoma Cells
Source: Cancers (Basel). 2024 Jun 28;16(13):2370. doi: 10.3390/cancers16132370 (PMC11240366; doi:10.3390/cancers16132370)
Supplement: Supplementary file 1 [file cancers-16-02370-s001.zip]

Archive with 2 entries (2 files):
- cancers-3050378-supplementary.docx
- cancers-3050378-uncropped  western blots.pdf
